# Supplementary material for: Diagnostic potential of salivary biomarkers for primary biliary cholangitis: a systematic review
Source: Front Med (Lausanne). 2026 Jan 15;12:1670206. doi: 10.3389/fmed.2025.1670206 (PMC12852463; doi:10.3389/fmed.2025.1670206)
Supplement: Supplementary file 1 [file Table_1.xlsx]

## Sheet: PubMed
Data Source	Database	PubMed
	Vendor	NLM
	Date searched	20th December 2024
	Database Update
Limiters	English only?	Yes
	Time period searched	No
	Publications types	No
	Other	Humans
Results	Items found	2353
	Internal duplicates (within one database)	1
	External duplicates (between databases)
	New	2352
In PubMed, go to Advanced Search to view your search. Copy and paste your search into Notepad so you can easily remove extraneous information (time of search, # of hits). Put tabs between the line number and text, then copy and paste into cell B15.	Paste text of search strategy below
	Name of saved search
		"primary biliary cholangitis" OR "primary biliary cirrhosis" AND "saliva" OR "salivary biomarkers" OR "non-invasive diagnosis"

## Sheet: Scopus
Data Source	Database	Scopus
	Vendor	Elsevier
	Date searched	20th December 2024
	Database Update
Limiters	English only?	Yes
	Time period searched	No
	Publications types	No
	Other	No
Results	Items found	1056
	Internal duplicates (within one database)	0
	External duplicates (between databases)	48
	New	1008
	Paste text of search strategy below
	Name of saved search
		"primary biliary cholangitis" OR "primary biliary cirrhosis" AND "saliva" OR "salivary biomarkers" OR "non-invasive diagnosis"

## Sheet: DB Results Table
Data Source				Limits				Duplicates Results
Database	Vendor	Date searched	Database update	English only?	Time Period Searched	Publication types	Other Limits	Items found	Inner dups	Ext dups	New
PubMed	NLM	20th December 2024	-	Yes	No	No	Humans	2353	1	0	2352
Scopus	Elsevier	20th December 2024	-	Yes	No	No	No	1056	0	48	1008
								Items found	Inner dups	Ext dups	New
							Totals	3409	1	48	3360

## Sheet: Instructions & copyright
Instructions on the use of this spreadsheet can be found at:
http://tinyurl.com/yjrfgpu
Copyright/License
The "Excel Workbook to Track Systematic Review Search Results" by Helena VonVille is licensed under a Creative Commons Attribution-NonCommercial-ShareAlike 3.0 Unported License.
More information about Creative Commons can be found at:
http://creativecommons.org/licenses/by-nc-sa/3.0/
